# Supplementary material for: Neonatal Cerebral Sinovenous Thrombosis and the Main Perinatal Risk Factors—A Retrospective Unicentric Study
Source: Children (Basel). 2022 Aug 7;9(8):1182. doi: 10.3390/children9081182 (PMC9406898; doi:10.3390/children9081182)
Supplement: Supplementary file 1 [file children-09-01182-s001.zip]

Archive with 1 entries (1 files):
- children-1848188-supplementary.pdf
